# Supplementary material for: Processing of fish products in Zambia for sustainable food systems and nutritious food for the first 1,000 days of life
Source: Front Nutr. 2025 Apr 15;12:1536097. doi: 10.3389/fnut.2025.1536097 (PMC12037401; doi:10.3389/fnut.2025.1536097)
Supplement: Supplementary file 1 [file Table_1.xlsx]

## Sheet: all data
PROXIMATE ANALYSIS
S#	Species Name	Local Name	Form	Primary Processing Method	Secondary Processing Method	Crude Fat (%)	Crude Protein (%)	Ash (%)	Moisture (%)
1	Tilapia sparmanii	Amatuku	Fresh	None	None	3.51 ± 0.14	16.17 ± 0.20	4.04 ± 0.00	75.74 ± 1.70
2			Dried whole fish	Open Sun-dried	None	11.26 ± 0.22	56.96 ± 0.61	14.16 ± 0.28	10.53 ± 0.06
3			Dried whole fish	Solar Tent dried	None	12.13 ± 0.39	56.14 ± 0.39	13.13 ± 0.42	10.70 ± 0.11
5			Powdered fish	Open Sun-dried	Powdered using hammer mill	9.90 ± 0.09	53.19 ± 0.12	17.62 ± 0.38	7.72 ± 0.05
6			Powdered fish	Open Sun-dried	Powdered using mortar & Pestle	10.88 ± 0.07	57.93 ± 0.83	14.92 ± 0.48	11.20 ± 0.10
7			Powdered fish	Solar Tent Dried	Powdered using hammer mill	10.30 ± 0.07	53.41 ± 0.59	15.48 ± 0.17	10.44 ± 0.05
8	Tilapia rendalli	Mpende	Fresh	None	None	4.35 ± 0.21	14.01 ± 0.18	3.39 ± 0.09	79.19 ± 0.53
9			Smoked whole fish	Traditional Ubusani smoked	None	14.28 ± 0.34	59.68 ± 0.67	16.89 ± 0.42	1.61 ± 0.09
10			Smoked whole fish	Kiln smoked	None	13.19 ± 0.38	58.83 ± 0.38	17.49 ± 0.56	8.17 ± 0.02
14			Powdered fish	Kiln smoked	Powdered using hammer mill	12.03± 0.23	59.37 ± 0.07	17.49 ± 0.25	1.62 ± 0.03
TRACE ELEMENTS
						P	Na	Mg	Al	K	Ca	Mn	Zn	Ba	Fe	Sr	Cu	Rb	Co	Ni	Ga	Y	Ag	Cd	Ce	Tl	Pb	Cr	As	Se
S#	Species Name	Local Name	Form	Primary Processing Method	Secondary Processing Method	mg/100 g	mg/100 g	mg/100 g	mg/100 g	mg/100 g	mg/100 g	mg/100 g	mg/100 g	mg/100 g	mg/100 g	mg/100 g	mg/100 g	mg/100 g	μg/100 g	μg/100 g	μg/100 g	μg/100 g	μg/100 g	μg/100 g	μg/100 g	μg/100 g	μg/100 g	μg/100 g	μg/100 g	μg/100 g
1	Tilapia sparmanii	Amatuku	Fresh	None	None	83.29 ± 2.14	6.87 ± 0.88	4.29 ± 0.20	0.14 ± 0.01	26.34 ± 0.64	182.73 ± 3.08	0.04 ± 0.00	0.34 ± 0.03	0.09 ± 0.02	0.31 ± 0.01	0.34 ± 0.07	0.01 ± 0.00	0.11 ± 0.02	0.87 ± 0.19	6.57 ± 1.34	0.91 ± 0.08	0.48 ± 0.19	0.07 ± 0.02	0.12 ± 0.04	0.43 ± 0.09	0.11 ± 0.06	0.71 ± 0.06	0.43 ± 0.15	0.11 ± 0.02	1.74 ± 0.14
2			Dried whole fish	Open Sun-dried	None	293.23 ± 3.53	33.96 ± 0.67	18.18 ± 0.28	2.11 ± 0.18	102.46 ± 2.45	530.27 ± 1.97	0.25 ± 0.02	0.98 ± 0.05	0.62 ± 0.07	2.27 ± 0.00	2.18 ± 0.11	0.04 ± 0.00	0.25 ± 0.01	2.69 ± 0.17	20.65 ± 1.03	3.45 ± 0.08	0.44 ± 0.01	0.14 ± 0.04	0.48 ± 0.03	1.00 ± 0.08	0.33 ± 0.05	2.48 ± 0.03	1.17 ± 0.30	0.35 ± 0.02	6.38 ± 0.81
3			Dried whole fish	Solar Tent dried	None	287.68 ± 3.40	34.60 ± 2.21	17.81 ± 1.40	0.80 ± 0.11	98.09 ± 1.69	546.66 ± 2.27	0.21 ± 0.03	1.02 ± 0.02	0.60 ± 0.02	2.48 ± 0.13	2.25 ± 0.20	0.04 ± 0.01	0.26 ± 0.01	3.38 ± 0.28	23.05 ± 1.19	3.28 ± 0.53	0.45 ± 0.03	0.18 ± 0.00	0.47 ± 0.08	0.75 ± 0.03	0.35 ± 0.02	2.52 ± 0.19	1.32 ± 0.13	0.43 ± 0.02	6.10 ± 0.36
5			Powdered fish	Open Sun-dried	Powdered using hammer mill	306.44 ± 3.36	32.05 ± 0.88	16.96 ± 0.44	0.80 ± 0.07	102.88 ± 1.45	550.45 ± 1.12	0.22 ± 0.04	1.13 ± 0.06	0.47 ± 0.03	1.56 ± 0.03	2.09 ± 0.06	0.04 ± 0.01	0.29 ± 0.01	2.92 ± 0.15	22.69 ± 1.75	3.51 ± 0.08	0.52 ± 0.08	0.17± 0.03	0.48 ± 0.11	1.57 ± 0.06	0.36 ± 0.04	2.56 ± 0.29	1.44 ± 0.65	0.29 ± 0.05	6.79 ± 0.86
6			Powdered fish	Open Sun-dried	Powdered using mortar & Pestle	265.10 ± 1.71	29.57 ± 0.67	15.99 ± 0.78	0.67 ± 0.07	105.97 ± 2.60	453.65 ± 2.75	0.16 ± 0.01	1.13 ± 0.03	0.50 ± 0.04	2.49 ± 0.04	1.74 ± 0.05	0.03 ± 0.00	0.29 ± 0.01	2.62 ± 0.06	20.36 ± 1.12	3.16 ± 0.02	0.45 ± 0.06	0.12 ± 0.02	0.39 ± 0.07	0.66 ± 0.04	0.34 ± 0.03	2.56 ± 0.07	1.08 ± 0.00	0.35 ± 0.00	6.82 ± 0.73
7			Powdered fish	Solar Tent Dried	Powdered using hammer mill	277.64 ± 1.51	31.56 ± 0.28	15.09 ± 0.57	1.29 ± 0.05	121.16 ± 4.10	483.17 ± 1.52	0.21 ± 0.05	1.02 ± 0.04	0.55 ± 0.01	1.58 ± 0.00	1.98 ± 0.06	0.03 ± 0.01	0.41 ± 0.03	3.22 ± 0.09	22.02 ± 0.96	3.26 ± 0.04	0.38 ± 0.02	0.18 ± 0.07	0.47 ± 0.09	0.97 ± 0.05	0.34 ± 0.04	2.16 ± 0.63	1.42 ± 0.28	0.35 ± 0.05	7.22 ± 0.61
8	Tilapia rendalli	Mpende	Fresh	None	None	88.97 ± 1.28	8.34 ± 0.23	3.88 ± 0.13	0.08 ± 0.00	21.95 ± 0.51	151.15 ± 0.54	0.03 ± 0.00	0.20 ± 0.01	0.17 ± 0.01	0.40 ± 0.01	0.66 ± 0.03	0.01 ± 0.00	0.10 ± 0.00	0.68 ± 0.01	5.64 ± 0.28	0.78 ± 0.05	0.35 ± 0.07	0.04 ± 0.00	0.07 ± 0.01	0.26 ± 0.01	0.07 ± 0.00	0.50 ± 0.03	0.29 ± 0.11	0.08 ± 0.00	1.55 ± 0.07
9			Smoked whole fish	Traditional Ubusani smoked	None	310.79 ± 1.82	35.34 ± 0.67	17.59 ± 0.66	1.07 ± 0.06	127.67 ± 1.25	487.25 ± 3.00	0.19 ± 0.04	0.90 ± 0.01	0.84 ± 0.05	2.29 ± 0.00	2.40 ± 0.09	0.02 ± 0.00	0.33 ± 0.01	3.82 ± 0.10	23.51 ± 1.02	3.19 ± 0.04	0.54 ± 0.09	0.19 ± 0.00	0.30 ± 0.03	1.04 ± 0.10	0.33± 0.06	1.96 ± 0.84	1.20 ± 0.15	0.40 ± 0.07	6.81 ± 0.38
10			Smoked whole fish	Kiln smoked	None	362.90 ± 3.40	34.39 ± 0.26	17.46 ± 0.65	0.69 ± 0.05	111.72 ± 2.70	583.06 ± 4.17	0.14 ± 0.01	0.90 ± 0.05	0.81 ± 0.05	1.43 ± 0.01	2.59 ± 0.08	0.02 ± 0.00	0.37 ± 0.01	3.13 ± 0.05	23.66 ± 1.23	3.30 ± 0.16	0.48 ± 0.06	0.17 ± 0.00	0.27 ± 0.03	0.79 ± 0.06	0.35 ± 0.03	1.83 ± 0.22	1.07 ± 0.14	0.37 ± 0.00	6.53 ± 0.73
14			Powdered fish	Kiln smoked	Powdered using hammer mill	357.31 ± 3.88	35.51 ± 0.78	18.28 ± 0.54	2.20 ± 0.09	102.44 ± 0.87	636.28 ± 1.25	0.21 ± 0.02	0.93 ± 0.03	0.74 ± 0.06	2.40 ± 0.00	2.46 ± 0.10	0.03 ± 0.00	0.33± 0.02	3.93 ± 0.12	23.50 ± 0.44	3.64 ± 0.08	0.54 ± 0.04	0.20 ± 0.00	0.36 ± 0.08	1.04 ± 0.03	0.29 ± 0.05	1.96 ± 0.09	1.44 ± 0.00	0.39 ± 0.00	6.48 ± 0.54
VITAMINS
						Retinol (A)	Riboflavin (B2)	Niacin (B3)	Pyridoxine (B6)	Biotin (B7)	Folic acid (B9)	Cyanocobalamin (B12)	Ergocalciferol (D2)	Cholecalciferol (D3)	Total Vit. D	α-Tocopherol	β- + γ-Tocopherol	δ-Tocopherol	Total Vit. E
S#	Species Name	Local Name	Form	Primary Processing Method	Secondary Processing Method	μg/100 g	μg/100 g	mg/100 g	mg/100 g	μg/100 g	mg/100 g	mg/100 g	μg/100 g	μg/100 g	μg/100 g	μg/100 g	μg/100 g	μg/100 g	μg/100 g
1	Tilapia sparmanii	Amatuku	Fresh	None	None	0.99 ± 0.00	9.25 ± 0.40	0.25 ± 0.02	0.08 ± 0.00	0.17 ± 0.02	0.11 ± 0.00	0.03± 0.00	0.03 ± 0.00	0.0.04 ± 0.00	0.08 ± 0.00	0.42 ± 0.05	nd	3.05 ± 0.01	3.47 ± 0.06
2			Dried whole fish	Open Sun-dried	None	1.50 ± 0.20	12.18 ± 0.08	0.66 ± 0.00	0.17 ± 0.00	nd	0.38 ± 0.00	0.09 ± 0.00	0.01 ± 0.00	nd	0.01 ± 0.00	nd	nd	0.78 ± 0.00	0.78 ± 0.00
3			Dried whole fish	Solar Tent dried	None	nd	11.39 ± 0.07	0.88 ± 0.00	nd	nd	0.30 ± 0.02	nd	0.04 ± 0.00	0.13 ± 0.00	0.16 ± 0.00	nd	nd	5.44 ± 0.05	5.44 ± 0.05
5			Powdered fish	Open Sun-dried	Powdered using hammer mill	0.83 ± 0.00	11.21 ± 0.18	0.69 ± 0.01	0.21 ± 0.00	0.51 ± 0.00	0.37 ± 0.00	0.09 ± 0.00	0.06 ± 0.00	0.14 ± 0.03	0.19 ± 0.03	nd	nd	2.41 ± 0.01	2.41 ± 0.01
6			Powdered fish	Open Sun-dried	Powdered using mortar & Pestle	0.85 ± 0.01	7.98 ± 0.35	0.68 ± 0.00	0.24 ± 0.02	0.50 ± 0.05	0.33 ± 0.05	0.10 ± 0.00	0.04 ± 0.00	nd	0.04 ± 0.00	nd	nd	1.41 ± 0.10	1.41 ± 0.10
7			Powdered fish	Solar Tent Dried	Powdered using hammer mill	1.07 ± 0.06	12.03 ± 0.07	0.49 ± 0.03	0.06 ± 0.00	0.48 ± 0.05	0.12 ± 0.00	0.09 ± 0.00	0.03 ± 0.00	nd	0.03 ± 0.00	nd	nd	1.81 ± 0.00	1.81 ± 0.00
8	Tilapia rendalli	Mpende	Fresh	None	None	0.71 ± 0.00	5.30 ± 0.01	0.15 ± 0.00	0.02 ± 0.00	nd	0.03 ± 0.00	0.02 ± 0.00	nd	0.05 ± 0.00	0.05 ± 0.00	nd	nd	1.86 ± 0.01	1.86 ± 0.01
9			Smoked whole fish	Traditional Ubusani smoked	None	0.89 ± 0.01	2.81 ± 0.09	0.49 ± 0.00	0.02 ± 0.00	nd	0.01 ± 0.00	0.09 ± 0.00	nd	0.22 ± 0.00	0.22 ± 0.00	nd	nd	2.46 ± 0.01	2.46 ± 0.01
10			Smoked whole fish	Kiln smoked	None	1.07 ± 0.01	5.69 ± 0.00	0.54 ± 0.00	0.06 ± 0.01	nd	0.06 ± 0.00	nd	nd	0.22 ± 0.01	0.22 ± 0.01	nd	nd	3.18 ± 0.00	3.18 ± 0.00
14			Powdered fish	Kiln smoked	Powdered using hammer mill	1.04 ± 0.00	4.38 ± 0.14	0.50 ± 0.10	0.02 ± 0.00	nd	0.05 ± 0.00	nd	nd	0.15 ± 0.00	0.15 ± 0.00	nd	nd	3.05 ± 0.01	3.05 ± 0.01
FATTY ACID COMPOSITION
						C6:0	C8:0	C10:0	C12:0	C14:0	C16:0	C18:0	C20:0	C22:0	C24:0	∑SFA	C14:1	C16:1	C18:1n-9c	C18:1n-9t	C20:1n-9	C22:1n-9	C24:1n-9	∑MUFA	C18:2n-6c [LA]	C18:2n-6t	C18:3n-3 [ALA]	C18:3n-6	C20:3n-3	C20:3n-6	C20:4n-6	C20:5n-3 [EPA]	C22:5n-3	C22:6n-3 [DHA]	∑PUFA
S#	Species Name	Local Name	Form	Primary Processing Method	Secondary Processing Method	mg/100 g	mg/100 g	mg/100 g	mg/100 g	mg/100 g	mg/100 g	mg/100 g	mg/100 g	mg/100 g	mg/100 g	mg/100 g	mg/100 g	mg/100 g	mg/100 g	mg/100 g	mg/100 g	mg/100 g	mg/100 g	mg/100 g	mg/100 g	mg/100 g	mg/100 g	mg/100 g	mg/100 g	mg/100 g	mg/100 g	mg/100 g	mg/100 g	mg/100 g	mg/100 g
1	Tilapia sparmanii	Amatuku	Fresh	None	None	nd	nd	nd	0.49 ± 0.13	2.17 ± 0.59	27.53 ± 0.21	20.08 ± 0.04	5.67 ± 0.10	nd	nd	55.94 ± 1.08	5.03 ± 0.01	34.25± 3.58	443.78 ± 3.75	nd	9.37 ± 0.63	nd	nd	483.06 ± 7.34	33.77 ± 0.28	nd	10.80 ± 0.30	14.72 ± 1.11	nd	11.97 ± 0.16	7.84 ± 0.51	14.86 ± 0.15	9.19 ± 0.57	44.43 ± 5.43	147.57 ± 8.52
2			Dried whole fish	Open Sun-dried	None	nd	nd	nd	nd	1.78 ± 0.03	87.37 ± 0.98	48.84 ± 0.79	nd	nd	nd	137.98 ± 1.80	7.06 ± 0.09	84.53 ± 3.69	501.46 ± 8.60	nd	19.61 ± 0.63	nd	nd	612.66 ± 12.99	44.00 ± 0.71	nd	19.23 ± 0.14	16.38 ± 0.96	nd	26.83 ± 0.88	15.94 ± 0.53	36.91 ± 0.94	18.05 ± 0.58	66.88 ± 5.34	244.21 ± 10.08
3			Dried whole fish	Solar Tent dried	None	nd	nd	nd	nd	2.45 ± 0.04	98.21 ± 2.63	68.44 ±2.05	11.84 ± 3.24	nd	nd	180.93 ± 7.96	7.49 ± 0.18	107.84 ± 0.38	834.39 ± 4.31	nd	29.87 ± 0.52	nd	nd	979.60 ± 5.38	61.67 ± 1.86	nd	39.54 ± 0.80	9.50 ± 0.46	nd	25.88 ± 2.21	15.42 ± 1.31	8.80 ± 0.65	21.98 ± 2.21	78.28 ± 13.35	260.99 ± 22.84
5			Powdered fish	Open Sun-dried	Powdered using hammer mill	nd	nd	nd	nd	1.73 ± 0.08	74.84 ± 3.11	44.56 ± 1.58	19.84 ± 1.31	nd	nd	140.98 ± 6.08	6.89± 1.02	83.94 ± 5.78	451.30 ± 16.71	nd	24.76 ± 2.50	nd	nd	566.88 ± 26.00	39.81 ± 1.82	nd	21.19 ± 0.79	13.25 ± 0.86	nd	22.60 ± 1.44	13.43 ± 0.86	31.32 ± 1.60	12.64 ± 0.74	63.69 ± 10.53	217.91 ± 18.64
6			Powdered fish	Open Sun-dried	Powdered using mortar & Pestle	nd	nd	nd	nd	1.61 ± 0.10	89.71 ± 3.94	2.23 ± 0.10	7.14 ± 0.62	nd	nd	100.69 ± 4.75	6.86 ± 0.27	87.74 ± 5.65	556.02 ± 4.43	nd	18.32 ± 2.52	nd	nd	668.94 ± 24.87	43.47 ± 3.66	nd	25.44 ± 1.15	16.83 ± 0.39	nd	28.07 ± 1.41	16.66 ± 0.83	36.35 ± 1.46	16.88 ± 2.33	66.40 ± 5.66	250.10 ± 16.89
7			Powdered fish	Solar Tent Dried	Powdered using hammer mill	nd	nd	nd	nd	2.07 ± 0.14	87.49 ± 1.94	52.20 ± 1.18	7.81 ± 0.97	nd	nd	149.57 ± 4.23	7.10 ± 0.16	37.29 ± 1.73	550.36 ± 8.19	nd	21.86 ± 0.49	nd	nd	616.57 ± 10.58	46.28 ± 1.61	nd	25.62 ± 0.65	18.03 ± 0.61	nd	15.73 ± 0.25	17.01 ± 0.82	5.55 ± 0.67	25.80 ± 0.57	66.58 ± 4.93	220.60 ± 10.11
8	Tilapia rendalli	Mpende	Fresh	None	None	nd	nd	0.33 ± 0.08	0.34 ± 0.06	4.44 ± 0.49	31.54 ± 2.71	18.10 ± 1.60	nd	nd	nd	54.75 ± 4.94	5.43 ± 0.51	12.82 ± 0.75	483.58 ± 6.54	nd	nd	nd	nd	501.83 ±7.81	20.30 ± 1.77	nd	8.20 ± 0.15	6.41 ± 0.57	nd	8.17 ± 0.02	4.93 ± 0.48	11.08 ± 0.45	3.99 ± 0.21	52.40 ± 0.92	115.45 ± 4.56
9			Smoked whole fish	Traditional Ubusani smoked	None	nd	nd	nd	nd	1.69 ± 0.07	137.70 ± 1.92	7.85 ± 2.65	nd	nd	nd	147.24 ± 4.67	7.33 ± 0.07	50.98 ± 1.09	974.55 ± 9.54	nd	nd	nd	nd	1032.85 ± 10.70	74.51 ± 0.98	nd	12.72 ± 0.83	14.63 ± 1.82	nd	16.48 ± 1.15	12.04 ± 2.25	45.52 ± 3.27	nd	157.29 ± 12.16	333.18 ± 22.49
10			Smoked whole fish	Kiln smoked	None	nd	nd	nd	1.06 ± 0.10	8.71 ± 0.08	91.60 ± 0.76	3.55 ± 0.18	nd	nd	nd	104.93 ± 1.12	2.12 ± 0.02	33.06 ± 0.28	687.87 ± 4.23	nd	nd	nd	nd	723.05 ± 4.51	54.17 ± 0.18	nd	24.00 ± 0.32	6.77 ± 0.35	nd	32.54 ± 0.36	18.18 ± 0.53	39.85 ± 0.71	7.11 ± 0.95	167.63 ± 1.95	350.26 ± 12.43
14			Powdered fish	Kiln smoked	Powdered using hammer mill	nd	nd	nd	nd	9.31 ± 0.10	125.67 ± 2.32	3.94 ± 0.24	nd	nd	nd	138.92 ± 2.67	10.26 ± 0.13	36.07 ± 1.18	924.63 ± 18.72	nd	nd	nd	nd	970.95 ± 20.02	92.78 ± 4.85	nd	33.64 ± 0.82	6.23 ± 0.40	nd	18.03 ± 0.76	5.62 ± 0.38	8.61 ± 0.58	8.84 ± 0.31	173.22 ± 15.99	346.95 ± 24.09
